# Supplementary material for: Total RNA sequencing reveals multilevel microbial community changes and functional responses to wood ash application in agricultural and forest soil
Source: FEMS Microbiol Ecol. 2020 Feb 3;96(3):fiaa016. doi: 10.1093/femsec/fiaa016 (PMC7028008; doi:10.1093/femsec/fiaa016)
Supplement: fiaa016_Supplemental_Files [file fiaa016_supplemental_files.zip]

Archive with 6 entries (6 files):
- Bang_Andreasen_et_al_Supplementary_material_TBA.docx
- Supplementary_datasheet_1-rRNA_taxonomy_abundance_table.xlsx
- Supplementary_datasheet_2-mRNA_gene_abundance_table.xlsx
- Supplementary_datasheet_3-Significantly_responding_taxonomic_groups.xlsx
- Supplementary_datasheet_4-Average_relative_abundances_of_most_abundant_taxa.xlsx
- Supplementary_datasheet_5-Differential_expressed_functional_genes.xlsx
